# Supplementary material for: A Systematic Scoping Review of Indigenous People’s Experience of Healing and Recovery from Child Sexual Abuse: A Protocol
Source: Int J Environ Res Public Health. 2024 Mar 7;21(3):311. doi: 10.3390/ijerph21030311 (PMC10970151; doi:10.3390/ijerph21030311)
Supplement: Supplementary file 1 [file ijerph-21-00311-s001.zip]

Archive with 1 entries (1 files):
- ijerph-2810683-supplementary.pdf
